# Supplementary material for: In Vitro Evaluation of Olorofim and Amphotericin B Combination Therapy Against Talaromyces marneffei
Source: J Fungi (Basel). 2026 Jun 17;12(6):441. doi: 10.3390/jof12060441 (PMC13300783; doi:10.3390/jof12060441)
Supplement: Supplementary file 1 [file jof-12-00441-s001.zip]

Archive with 2 entries (2 files):
- Supplemental Table S1.pdf
- Suppplementary File S1.xlsx
