# Supplementary material for: In Vitro Evaluation of Olorofim and Amphotericin B Combination Therapy Against Talaromyces marneffei
Source: J Fungi (Basel). 2026 Jun 17;12(6):441. doi: 10.3390/jof12060441 (PMC13300783; doi:10.3390/jof12060441)
Supplement: Supplementary file 1 [file jof-12-00441-s001.zip › Suppplementary File S1.xlsx]

## Sheet: CBassay
#	Isolate	MIC AmB alone	MIC AmB in combination	FIC AmB	MIC olorofim alone	MIC olorofim in combination	FIC olorofim	FICI	Inference
1	11CN-03-014	0.5	0.5	1	0.0625	0.000976562	0.015625	1.01562	Indifference
2	11CN-03-021	1	0.5	0.5	0.015625	0.000976562	0.0625	0.5625	Indifference
3	11CN-03-040	1	0.5	0.5	0.015625	0.000976562	0.0625	0.5625	Indifference
4	11CN-03-006	0.5	0.25	0.5	0.0625	0.03125	0.5	1	Indifference
5	11CN-03-029	1	0.5	0.5	0.015625	0.00390625	0.25	0.75	Indifference
6	11CN-03-068	0.5	0.03125	0.0625	0.03125	0.015625	0.5	0.5625	Indifference
7	11CN-03-070	1	0.5	0.5	0.03125	0.015625	0.5	1	Indifference
8	11CN-03-086	1	0.5	0.5	0.03125	0.015625	0.5	1	Indifference
9	11CN-03-098	1	0.5	0.5	0.03125	0.015625	0.5	1	Indifference
10	11CN-03-108	1	0.5	0.5	0.03125	0.015625	0.5	1	Indifference
11	11CN-03-116	1	0.5	0.5	0.03125	0.015625	0.5	1	Indifference
12	11CN-03-120	1	0.5	0.5	0.03125	0.015625	0.5	1	Indifference
13	11CN-03-121	0.5	0.25	0.5	0.0625	0.03125	0.5	1	Indifference
14	11CN-03-129	0.5	0.25	0.5	0.03125	0.015625	0.5	1	Indifference
15	11CN-03-140	1	0.5	0.5	0.03125	0.000976562	0.03125	0.53125	Indifference
16	11CN-03-147	0.5	0.25	0.5	0.03125	0.015625	0.5	1	Indifference
17	11CN-03-153	0.5	0.5	1	0.03125	0.000976562	0.03125	1.03125	Indifference
18	11CN-03-158	1	0.5	0.5	0.03125	0.00195312	0.0625	0.5625	Indifference
19	11CN-20-002	1	0.5	0.5	0.03125	0.000976562	0.03125	0.53125	Indifference
20	11CN-20-008	1	1	1	0.0625	0.000976562	0.015625	1.01562	Indifference
21	11CN-20-016	1	1	1	0.125	0.000976562	0.0078125	1.00781	Indifference
22	11CN-20-070	1	0.03125	0.03125	0.125	0.0625	0.5	0.53125	Indifference
23	11CN-20-102	1	0.5	0.5	0.03125	0.015625	0.5	1	Indifference
24	11CN-20-120	1	0.0625	0.0625	0.125	0.0625	0.5	0.5625	Indifference
25	11CN-21-040	1	1	1	0.125	0.000976562	0.0078125	1.00781	Indifference
26	11CN-27-012	2	1	0.5	0.125	0.00390625	0.03125	0.53125	Indifference
27	11CN-27-017	1	0.0625	0.0625	0.125	0.0625	0.5	0.5625	Indifference
28	11CN-20-091	1	0.5	0.5	0.125	0.00390625	0.03125	0.53125	Indifference
29	11CN-20-005	1	0.5	0.5	0.03125	0.0078125	0.25	0.75	Indifference
30	11CN-20-044	1	0.5	0.5	0.0625	0.00390625	0.0625	0.5625	Indifference
31	11CN-03-002	1	0.5	0.5	0.03125	0.000976562	0.03125	0.53125	Indifference
32	11CN-03-051	1	0.5	0.5	0.125	0.015625	0.125	0.625	Indifference
33	11CN-03-104	1	0.5	0.5	0.03125	0.015625	0.5	1	Indifference
34	11CN-03-154	0.5	0.5	1	0.125	0.00390625	0.03125	1.03125	Indifference
35	11CN-26-024	1	0.5	0.5	0.125	0.015625	0.125	0.625	Indifference
36	11CN-03-009	1	0.5	0.5	0.0625	0.000976562	0.015625	0.515625	Indifference
37	11CN-03-039	1	0.5	0.5	0.03125	0.000488281	0.015625	0.515625	Indifference
38	11CN-20-065	2	0.03125	0.015625	0.015625	0.0078125	0.5	0.515625	Indifference
39	11CN-03-007	2	1	0.5	0.0078125	0.000244141	0.03125	0.53125	Indifference
40	11CN-03-130	1	0.5	0.5	0.015625	0.000488281	0.03125	0.53125	Indifference
41	11CN-03-048	2	1	0.5	0.0078125	0.000488281	0.0625	0.5625	Indifference
42	11CN-03-148	1	0.5	0.5	0.015625	0.000976562	0.0625	0.5625	Indifference
43	11CN-20-023	1	0.5	0.5	0.03125	0.00195312	0.0625	0.5625	Indifference
44	11CN-20-029	1	0.5	0.5	0.03125	0.00195312	0.0625	0.5625	Indifference
45	11CN-03-008	1	0.5	0.5	0.0078125	0.000488281	0.0625	0.5625	Indifference
46	11CN-03-078	1	0.5	0.5	0.015625	0.00195312	0.125	0.625	Indifference
47	11CN-20-086	1	0.125	0.125	0.0078125	0.00390625	0.5	0.625	Indifference
48	11CN-21-031	2	1	0.5	0.0078125	0.000976562	0.125	0.625	Indifference
49	11CN-21-041	2	1	0.5	0.0078125	0.000976562	0.125	0.625	Indifference
50	11CN-03-083	1	0.5	0.5	0.0078125	0.00195312	0.25	0.75	Indifference
51	11CN-20-079	0.5	0.125	0.25	0.0078125	0.00390625	0.5	0.75	Indifference
52	11CN-27-009	2	0.5	0.25	0.0078125	0.00390625	0.5	0.75	Indifference
53	11CN-21-022	0.5	0.5	1	0.03125	0.000488281	0.015625	1.01562	Indifference
54	11CN-03-037	0.5	0.5	1	0.015625	0.000488281	0.03125	1.03125	Indifference
55	11CN-26-003	1	0.03125	0.03125	0.00390625	0.00390625	1	1.03125	Indifference

## Sheet: 03-002_TKC
Testing condition	Time point (Hours)	CFUs/mL	Log10(CFUs/mL)
No drug	0	172000	5.23553
No drug	24	330000	5.51851
0,25X AMB	24	18900	4.27646
0,5X AMB	24	17300	4.23805
1X AMB	24	1	0
50X OF	24	300000	5.47712
0,25X AMB + 50X OF	24	9300	3.96848
0,5X AMB + 50X OF	24	7700	3.88649
1X AMB + 50X OF	24	1	0
No drug	48	640000	5.80618
0,25X AMB	48	30000	4.47712
0,5X AMB	48	22000	4.34242
1X AMB	48	1	0
50X OF	48	200000	5.30103
0,25X AMB + 50X OF	48	19000	4.27875
0,5X AMB + 50X OF	48	17000	4.23045
1X AMB + 50X OF	48	1	0
No drug	72	1700000	6.23045
0,25X AMB	72	18000	4.25527
0,5X AMB	72	13000	4.11394
1X AMB	72	1	0
50X OF	72	130000	5.11394
0,25X AMB + 50X OF	72	11000	4.04139
0,5X AMB + 50X OF	72	9000	3.95424
1X AMB + 50X OF	72	1	0
No drug	96	6600000	6.81954
0,25X AMB	96	6000	3.77815
0,5X AMB	96	3000	3.47712
1X AMB	96	1	0
50X OF	96	100000	5
0,25X AMB + 50X OF	96	3000	3.47712
0,5X AMB + 50X OF	96	2000	3.30103
1X AMB + 50X OF	96	1	0
No drug	0	114000	5.057
No drug	24	184000	5.265
1X AMB	24	1	0
0,5X AMB	24	20	1.30103
0,25X AMB	24	320	2.50515
1X OF	24	104000	5.017
20X OF	24	150000	5.176
50X OF	24	54000	4.732
0,25X AMB + 1X OF	24	880	2.94448
0,25X AMB + 20X OF	24	120	2.07918
0,25X AMB + 50X OF	24	2520	3.4014
No drug	48	440000	5.643
1X AMB	48	80	1.903
0,5X AMB	48	1	0
0,25X AMB	48	700	2.845
1X OF	48	116000	5.064
20X OF	48	80000	4.903
50X OF	48	60000	4.778
0,25X AMB + 1X OF	48	100	2
0,25X AMB + 20X OF	48	900	2.954
0,25X AMB + 50X OF	48	1400	3.146
No drug	72	1000000	6
1X AMB	72	400	2.602
0,5X AMB	72	1280	3.107
0,25X AMB	72	2100	3.322
1X OF	72	168000	5.225
20X OF	72	180000	5.255
50X OF	72	160000	5.204
0,25X AMB + 1X OF	72	1860	3.27
0,25X AMB + 20X OF	72	1680	3.225
0,25X AMB + 50X OF	72	1600	3.204
No drug	96	1680000	6.225
1X AMB	96	620	2.792
0,5X AMB	96	2460	3.391
0,25X AMB	96	2540	3.405
1X OF	96	238000	5.377
20X OF	96	210000	5.322
50X OF	96	190000	5.279
0,25X AMB + 1X OF	96	4240	3.627
0,25X AMB + 20X OF	96	2500	3.398
0,25X AMB + 50X OF	96	160	2.204
